# Supplementary material for: HFpEF Diagnosis: A Challenge in CKD with Current Algorithms
Source: Life (Basel). 2026 Jun 3;16(6):944. doi: 10.3390/life16060944 (PMC13301278; doi:10.3390/life16060944)
Supplement: Supplementary file 1 [file life-16-00944-s001.zip]

Archive with 1 entries (1 files):
- life-4336757-supplementary.pdf
